# Supplementary material for: AqSolDB, a curated reference set of aqueous solubility and 2D descriptors for a diverse set of compounds
Source: Sci Data. 2019 Aug 8;6:143. doi: 10.1038/s41597-019-0151-1 (PMC6687799; doi:10.1038/s41597-019-0151-1)
Supplement: Supplementary file 1 — Download metadata file [file 41597_2019_151_MOESM1_ESM.zip]

Archive with 3 entries (3 files):
- a_Er327A_assay.txt
- s_Er327A_study.txt
- i_Investigation.txt
