# Supplementary material for: AqSolDB, a curated reference set of aqueous solubility and 2D descriptors for a diverse set of compounds
Source: Sci Data. 2019 Aug 8;6:143. doi: 10.1038/s41597-019-0151-1 (PMC6687799; doi:10.1038/s41597-019-0151-1)
Supplement: Supplementary file 1 — Download metadata file [file 41597_2019_151_MOESM1_ESM.zip › a_Er327A_assay.txt]

Sample Name	Protocol REF	Protocol REF	Assay Name	Raw Data File	Comment[Data Repository]	Comment[Data Record Accession]	Comment[Data Record URI]
Dataset A	Step 2: Merging datasets	Step 3: Extending the dataset with 2D descriptors	Dataset A contribution to AqSolDB	curated-solubility-dataset.tab	Harvard Dataverse	doi:10.7910/DVN/OVHAW8	https://doi.org/10.7910/DVN/OVHAW8
Dataset B	Step 2: Merging datasets	Step 3: Extending the dataset with 2D descriptors	Dataset B contribution to AqSolDB	curated-solubility-dataset.tab	Harvard Dataverse	doi:10.7910/DVN/OVHAW8	https://doi.org/10.7910/DVN/OVHAW8
Dataset C	Step 2: Merging datasets	Step 3: Extending the dataset with 2D descriptors	Dataset C contribution to AqSolDB	curated-solubility-dataset.tab	Harvard Dataverse	doi:10.7910/DVN/OVHAW8	https://doi.org/10.7910/DVN/OVHAW8
Dataset D	Step 2: Merging datasets	Step 3: Extending the dataset with 2D descriptors	Dataset D contribution to AqSolDB	curated-solubility-dataset.tab	Harvard Dataverse	doi:10.7910/DVN/OVHAW8	https://doi.org/10.7910/DVN/OVHAW8
Dataset E	Step 2: Merging datasets	Step 3: Extending the dataset with 2D descriptors	Dataset E contribution to AqSolDB	curated-solubility-dataset.tab	Harvard Dataverse	doi:10.7910/DVN/OVHAW8	https://doi.org/10.7910/DVN/OVHAW8
Dataset F	Step 2: Merging datasets	Step 3: Extending the dataset with 2D descriptors	Dataset F contribution to AqSolDB	curated-solubility-dataset.tab	Harvard Dataverse	doi:10.7910/DVN/OVHAW8	https://doi.org/10.7910/DVN/OVHAW8
Dataset G	Step 2: Merging datasets	Step 3: Extending the dataset with 2D descriptors	Dataset G contribution to AqSolDB	curated-solubility-dataset.tab	Harvard Dataverse	doi:10.7910/DVN/OVHAW8	https://doi.org/10.7910/DVN/OVHAW8
Dataset H	Step 2: Merging datasets	Step 3: Extending the dataset with 2D descriptors	Dataset H contribution to AqSolDB	curated-solubility-dataset.tab	Harvard Dataverse	doi:10.7910/DVN/OVHAW8	https://doi.org/10.7910/DVN/OVHAW8
Dataset I	Step 2: Merging datasets	Step 3: Extending the dataset with 2D descriptors	Dataset I contribution to AqSolDB	curated-solubility-dataset.tab	Harvard Dataverse	doi:10.7910/DVN/OVHAW8	https://doi.org/10.7910/DVN/OVHAW8
