# Supplementary material for: AqSolDB, a curated reference set of aqueous solubility and 2D descriptors for a diverse set of compounds
Source: Sci Data. 2019 Aug 8;6:143. doi: 10.1038/s41597-019-0151-1 (PMC6687799; doi:10.1038/s41597-019-0151-1)
Supplement: Supplementary file 1 — Download metadata file [file 41597_2019_151_MOESM1_ESM.zip › s_Er327A_study.txt]

Source Name	Comment[source uri]	Protocol REF	Sample Name	Factor Value[state]
eChemPortal	https://www.echemportal.org/	Step 1: Collecting and pre-processing datasets	Dataset A	liquid;crystalline
EPI Suite	http://esc.syrres.com/interkow/EpiSuiteData.htm	Step 1: Collecting and pre-processing datasets	Dataset B	liquid;crystalline
Raevsky et al 2014	https://doi.org/10.1021/ci400692n	Step 1: Collecting and pre-processing datasets	Dataset C	crystalline
EPI Suite	http://esc.syrres.com/interkow/EpiSuiteData.htm	Step 1: Collecting and pre-processing datasets	Dataset D	liquid;crystalline
Huuskonen 2000	https://doi.org/10.1021/ci9901338	Step 1: Collecting and pre-processing datasets	Dataset E	liquid;crystalline
Wang et al 2009	https://doi.org/10.1021/ci800406y	Step 1: Collecting and pre-processing datasets	Dataset F	liquid;crystalline
Delaney 2004	https://doi.org/10.1021/ci034243x	Step 1: Collecting and pre-processing datasets	Dataset G	liquid;crystalline
Wang et al 2009	https://doi.org/10.1021/ci800406y	Step 1: Collecting and pre-processing datasets	Dataset H	liquid;crystalline
Goodman Group website	http://www-jmg.ch.cam.ac.uk/data/solubility/	Step 1: Collecting and pre-processing datasets	Dataset I	crystalline
