# Supplementary material for: AqSolDB, a curated reference set of aqueous solubility and 2D descriptors for a diverse set of compounds
Source: Sci Data. 2019 Aug 8;6:143. doi: 10.1038/s41597-019-0151-1 (PMC6687799; doi:10.1038/s41597-019-0151-1)
Supplement: Supplementary file 1 — Download metadata file [file 41597_2019_151_MOESM1_ESM.zip › i_Investigation.txt]

# Investigation File generated for Scientific Data with Investigation File Authoring Tool version 0.1.0 on 23/07/2019 - This metadata file is CC0
ONTOLOGY SOURCE REFERENCE
Term Source Name	ERO	NPO	BAO	OBI	EFO
Term Source File	http://data.bioontology.org/ontologies/ERO	http://data.bioontology.org/ontologies/NPO	http://data.bioontology.org/ontologies/BAO	http://data.bioontology.org/ontologies/OBI	http://data.bioontology.org/ontologies/EFO
Term Source Version	2013-08-02	2011-12-08 (yyyy-mm-dd)	2.0	2014-08-18	3.7.0
Term Source Description	Eagle-I Research Resource Ontology	NanoParticle Ontology	BioAssay Ontology	Ontology for Biomedical Investigations	Experimental Factor Ontology
INVESTIGATION
Investigation Identifier
Investigation Title
Investigation Description
Investigation Submission Date
Investigation Public Release Date
INVESTIGATION PUBLICATIONS
Investigation PubMed ID
Investigation Publication DOI
Investigation Publication Author List
Investigation Publication Title
Investigation Publication Status
Investigation Publication Status Term Accession Number
Investigation Publication Status Term Source REF
INVESTIGATION CONTACTS
Investigation Person Last Name
Investigation Person Mid Initials
Investigation Person First Name
Investigation Person Address
Investigation Person Phone
Investigation Person Fax
Investigation Person Email
Investigation Person Affiliation
Investigation Person Roles
Investigation Person Roles Term Accession Number
Investigation Person Roles Term Source REF
STUDY
Study Identifier	10.1038/s41597-019-0151-1
Study Title	AqSolDB, a curated reference set of aqueous solubility and 2D descriptors for a diverse set of compounds
Study Submission Date	16/04/2019
Study Public Release Date	08/08/2019
Study Description	https://www.nature.com/articles/s41597-019-0151-1
Study File Name	s_Er327A_study.txt
Comment[Subject Keywords]	""
Comment[Manuscript Licence]	CC BY-4.0
Comment[Experimental Metadata Licence]	CC0
Comment[Supplementary Information File Name]
Comment[Supplementary Information File Type]
Comment[Supplementary Information File URL]
Comment[Data Repository]	Harvard Dataverse
Comment[Data Record Accession]	doi:10.7910/DVN/OVHAW8
Comment[Data Record URI]	https://doi.org/10.7910/DVN/OVHAW8
STUDY DESIGN DESCRIPTORS
Study Design Type	chemical reaction data analysis objective	data integration objective	data validation objective
Study Design Type Term Accession Number	ERO:0100151	ERO:0100092	ERO:0100094
Study Design Type Term Source REF	ERO	ERO	ERO
STUDY PUBLICATIONS
Study PubMed ID
Study Publication DOI
Study Publication Author List
Study Publication Title
Study Publication Status
Study Publication Status Term Accession Number
Study Publication Status Term Source REF
STUDY FACTORS
Study Factor Name	state
Study Factor Type	physical state
Study Factor Type Term Accession Number	http://purl.bioontology.org/ontology/npo#NPO_888
Study Factor Type Term Source REF	NPO
STUDY ASSAYS
Study Assay Measurement Type	aqueous solubility
Study Assay Measurement Type Term Accession Number	BAO:0002775
Study Assay Measurement Type Term Source REF	BAO
Study Assay Technology Type	digital curation
Study Assay Technology Type Term Accession Number	OBI:0302914
Study Assay Technology Type Term Source REF	OBI
Study Assay Technology Platform	""
Study Assay File Name	a_Er327A_assay.txt
STUDY PROTOCOLS
Study Protocol Name	Step 1: Collecting and pre-processing datasets	Step 2: Merging datasets	Step 3: Extending the dataset with 2D descriptors
Study Protocol Type	sample collection protocol	data transformation	data transformation
Study Protocol Type Term Accession Number	http://www.ebi.ac.uk/efo/EFO_0005518	OBI:0200000	OBI:0200000
Study Protocol Type Term Source REF	EFO	OBI	ERO
Study Protocol Description			
Study Protocol URI	""	""	""
Study Protocol Version			
Study Protocol Parameters Name	""	""	""
Study Protocol Parameters Name Term Accession Number	""	""	""
Study Protocol Parameters Name Term Source REF	""	""	""
Study Protocol Components Name	""	""	""
Study Protocol Components Type	""	""	""
Study Protocol Components Type Term Accession Number	""	""	""
Study Protocol Components Type Term Source REF	""	""	""
STUDY CONTACTS
Study Person Last Name	Sorkun	Khetan	Er
Study Person First Name	Murat Cihan	Abhishek	Süleyman
Study Person Mid Initials
Study Person Email	""	""	s.er@differ.nl
Study Person Phone
Study Person Fax
Study Person Address
Study Person Affiliation	DIFFER - Dutch Institute for Fundamental Energy Research, De Zaale 20, 5612 AJ, Eindhoven, The Netherlands	DIFFER - Dutch Institute for Fundamental Energy Research, De Zaale 20, 5612 AJ, Eindhoven, The Netherlands	DIFFER - Dutch Institute for Fundamental Energy Research, De Zaale 20, 5612 AJ, Eindhoven, The Netherlands
Study Person Roles
Study Person Roles Term Accession Number
Study Person Roles Term Source REF
Comment[Study Person ORCID]	""	""	""
Comment[Funder]
Comment[FundRef ID]
Comment[Funder Term Source REF]
Comment[Grant Identifier]
